# Supplementary material for: The relationship of female physical attractiveness to body fatness
Source: PeerJ. 2015 Aug 25;3:e1155. doi: 10.7717/peerj.1155 (PMC4556148; doi:10.7717/peerj.1155)
Supplement: Supplemental Information 1 — The relationship of body fatness to female attractiveness. [file peerj-03-1155-s006.xlsx]

## Sheet: average attractiveness score
The average physical attractiveness score
Image	Age	WHR	BF%	BMI	China	Nigeria	Kenya	Iran	Mauritius	Morocco	Austria	senegal	UK	Lituania
1	39	0.74	44	30	2.36077	3.06034	2.60385	2.21556	2.38065	2.67692	2.56226	3.4	2.61412	2.4
2	58	0.64	50	30	2.089	3.82011	2.35769	2.12444	2.29032	3.01538	1.95849	2.98462	2.37412	2.24667
3	29	0.66	23	22	7.63732	7.85587	7.77692	7.32889	7.10968	7.17385	7.46793	6.83077	8.14353	7.69333
4	20	0.88	30	23	5.56842	5.26369	4.81154	5.82222	6.4	4.89385	5.71698	4.86154	4.97647	5.36667
5	20	0.72	35	25	5.7177	6.36983	6.17308	5.88889	5.76129	6.61231	5.93585	5.6	6.28471	6.44667
6	22	0.68	23	19	8.089	6.75866	8.14231	8.13333	7.99355	6.67538	8.25283	6.87692	7.66824	7.86
7	21	0.66	45	28	3.86699	6.0905	4.42692	3.93778	4.03871	5.25538	3.97358	4.8	4.25647	4.23333
8	20	0.82	35	23	4.80096	5.10726	4.13462	5.12	5.43226	4.40154	4.61509	4.49231	4.50588	4.34667
9	29	0.61	32	21	7.27751	7.32626	7.69231	7.05333	6.56774	7.20154	6.53207	7.16923	7.34824	7.52
10	42	0.75	49	28	2.97129	3.27933	2.83077	2.61778	2.8	3.33077	2.89434	4.03077	3.07059	3.08
11	36	0.66	20	22	7.78278	6.44358	7.51923	7.78667	7.70323	7.12615	8.03396	6.46154	7.91294	7.87333
12	21	0.71	29	26	5.79043	5.71285	5.48462	5.55333	5.57419	6.43692	5.51321	5.41538	5.74824	5.65333
13	22	0.88	42	29	3.37703	3.5162	2.84231	3.26889	3.46452	3.14769	2.95472	4.2	2.96706	3.40667
14	53	0.81	49	40	1.13206	1.38883	1.14615	1.1	1.52258	1.23846	1.11321	2.23077	1.05176	1.03333
15	30	0.72	19	21	7.87081	6.09497	7.51538	7.73778	6.97419	7.17231	7.98868	5.73846	7.77176	7.75333
16	28	0.82	38	30	2.35311	2.24246	2.21538	2.47111	2.48387	2.48769	2.46415	3.29231	1.96471	2.46
17	20	0.76	19	20	7.18947	5.05363	6.67308	7.30222	7.29677	5.36923	6.54717	5.55385	6.19529	6.24667
18	51	0.64	38	22	3.67751	5.07151	4.47692	3.96	4.01935	4.60615	4.0717	4.98462	4.20941	3.84667
19	26	0.71	40	31	2.82967	3.54302	3.43846	2.82444	3.05806	3.93231	3.09057	4.50769	3.16	3.19333
20	54	0.76	25	24	5.43445	4.79665	5.50769	5.84222	5.49677	5.63846	6.29811	4.84615	5.70588	5.50667
21	30	0.63	29	21	7.18373	6.20447	7.23077	6.91111	6.63226	6.60769	7.01509	6.72308	7.07059	6.83333

## Sheet: age
Esitimated age vs Real age
Image	BF	BMI	WHR	real age	estimated age
1	44	30	0.74	39	42.6949
2	50	30	0.64	58	40.9607
3	23	22	0.66	29	21.6979
4	30	23	0.88	20	27.5106
5	35	25	0.72	20	31.423
6	23	19	0.68	22	20.7069
7	45	28	0.66	21	33.5468
8	35	23	0.82	20	26.7221
9	32	21	0.61	29	24.2961
10	49	28	0.75	42	44.8157
11	20	22	0.66	36	23.6858
12	29	26	0.71	21	27.5619
13	42	29	0.88	22	38.7915
14	49	40	0.81	53	52.2689
15	19	21	0.72	30	21.8127
16	38	30	0.82	28	43.8973
17	19	20	0.76	20	24.9909
18	38	22	0.64	51	34.1541
19	40	31	0.71	26	38.7251
20	25	24	0.76	54	27.2628
21	29	21	0.63	30	24.8369

## Sheet: female vs male
Female vs Male
	Iran		Morocco		Kenya		Nigeria		Mauritius		China		UK		Austria		Lithuania
Image	female	male	female	male	female	male	female	male	female	male	female	male	female	male	female	male	female	male
1	2.18261	2.27385	2.63939	2.71562	2.44186	2.71803	2.74828	3.34194	2.43636	2.24444	2.49388	2.24324	2.55	2.6973	2.64444	2.1	2.40488	2.38947
2	2.16174	2.05846	3.02424	3.00625	2.34884	2.36393	3.73793	3.55484	2.19091	2.53333	2.11429	2.06667	2.35	2.40541	1.86222	2.5	2.2878	2.15789
3	7.3513	7.28923	7.19091	7.15625	7.51163	7.96393	7.83793	7.92903	7.15455	7	7.4898	7.76757	8.2	8.07027	7.37333	8	7.70244	7.67368
4	5.69913	6.04	4.68788	5.10625	4.54419	5	4.93448	5.55484	6.20909	6.86667	5.41633	5.7027	4.95	5.01081	5.69333	5.85	5.41951	5.25263
5	5.85913	5.94154	6.74242	6.47813	6.36744	6.03607	6.6	5.94839	5.77273	5.73333	5.58776	5.83243	6.25	6.32973	5.94222	5.9	6.3561	6.64211
6	8.22783	7.96615	6.7697	6.57812	8.27442	8.04918	6.65862	6.95484	8.14545	7.62222	8.32653	7.87928	7.80833	7.48649	8.19111	8.6	7.8878	7.8
7	3.93913	3.93538	5.32424	5.18437	4.86047	4.12131	6.05172	6.01935	4.06364	3.97778	3.98367	3.76396	4.18333	4.35135	4.00444	3.8	4.25854	4.17895
8	5.01391	5.30769	4.38788	4.41562	3.93023	4.27869	5.01724	5.16774	5.40909	5.48889	4.8449	4.76216	4.60833	4.37297	4.6	4.7	4.26829	4.51579
9	7.16	6.86462	7.40303	6.99375	7.67907	7.70164	7.47931	7.03871	6.64545	6.37778	7.12653	7.41081	7.09167	7.68108	6.51111	6.65	7.39024	7.8
10	2.66957	2.52615	3.13939	3.52812	3.06512	2.66557	3.27241	2.90323	2.86364	2.64444	2.88571	3.04685	2.95	3.22703	2.95556	2.55	3.03902	3.16842
11	7.90783	7.57231	7.25455	6.99375	7.31628	7.6623	6.33448	6.63871	7.67273	7.77778	7.69388	7.86126	7.95	7.86486	7.99556	8.25	7.80976	8.01053
12	5.48348	5.67692	6.65758	6.20937	5.56744	5.42623	5.73448	5.54194	5.46364	5.84444	5.78776	5.79279	5.71667	5.78919	5.50667	5.55	5.5561	5.86316
13	3.10783	3.55385	2.99091	3.30937	2.64651	2.98033	3.13448	3.80645	3.52727	3.31111	3.40408	3.35315	2.975	2.95676	3.01778	2.6	3.30244	3.63158
14	1.12522	1.05538	1.16667	1.3125	1.33488	1.01311	1.48276	1.18065	1.55455	1.44444	1.15102	1.11532	1.06667	1.03243	1.13333	1	1.01951	1.06316
15	7.81391	7.60308	7.28788	7.05313	7.4093	7.59016	5.97586	6.32903	6.90909	7.13333	7.95918	7.79279	7.79167	7.74595	7.97778	8.05	7.77073	7.71579
16	2.4087	2.58154	2.38788	2.59062	2.40465	2.08197	2.17931	2.16129	2.33636	2.84444	2.32653	2.37658	2.125	1.75676	2.44889	2.55	2.57073	2.22105
17	7.23652	7.41846	5.28788	5.45313	6.53488	6.77049	4.76207	5.3871	7.52727	6.73333	7.27347	7.11532	6.30833	6.04865	6.54667	6.55	6.26829	6.2
18	4.03652	3.82462	4.58485	4.62813	4.45116	4.49508	5.08966	4.8	3.85455	4.42222	3.47755	3.85405	4.125	4.31892	4.11111	3.85	3.92683	3.67368
19	2.86783	2.74769	3.84242	4.025	3.57674	3.34098	3.71379	2.98065	3.05455	3.06667	3.00816	2.67207	3.2	3.10811	3.12444	2.9	3.29268	2.97895
20	5.71304	6.07077	5.59091	5.6875	5.4186	5.57049	4.78966	4.55484	5.47273	5.55556	5.52245	5.35676	5.74167	5.65946	6.44	5.5	5.57561	5.35789
21	7.03478	6.69231	6.63939	6.575	7.31628	7.17049	6.26552	6.00645	6.73636	6.37778	7.12653	7.23423	7.05833	7.08649	6.92	7.55	6.89268	6.70526
